# Supplementary material for: Exploring Nitric Oxide (NO)-Releasing Celecoxib Derivatives as Modulators of Radioresponse in Pheochromocytoma Cells
Source: Molecules. 2022 Oct 5;27(19):6587. doi: 10.3390/molecules27196587 (PMC9573605; doi:10.3390/molecules27196587)
Supplement: Supplementary file 1 [file molecules-27-06587-s001.zip]

Archive with 1 entries (1 files):
- molecules-1924325-supplementary.pdf
